# Supplementary material for: Developmental Toxicity of PEDOT:PSS in Zebrafish: Effects on Morphology, Cardiac Function, and Intestinal Health
Source: Toxics. 2024 Feb 15;12(2):150. doi: 10.3390/toxics12020150 (PMC10892323; doi:10.3390/toxics12020150)
Supplement: Supplementary file 1 [file toxics-12-00150-s001.zip]

Archive with 1 entries (1 files):
- toxics-2820551-supplementary.pdf
